# Supplementary material for: French Prospective Clinical Evaluation of the Aptima Mycoplasma genitalium CE-IVD Assay and Macrolide Resistance Detection Using Three Distinct Assays
Source: J Clin Microbiol. 2017 Oct 24;55(11):3194–200. doi: 10.1128/JCM.00579-17 (PMC5654902; doi:10.1128/JCM.00579-17)
Supplement: Supplemental material [file JCM.00579-17_zjm999095676s1.xlsx]

## Sheet: Feuil1
Specimen designation	Specimen type	Aptima Mycoplasma genitalium assay	In-house real-time PCR	Cycle threshold of in-house real-time PCR	Mg detection using ResistancePlus MG (SpeeDx)	RUO Alt1-TMA	RUO Alt2-TMA	Mg infection status (In-house PCR/Alt1/Alt2)	nested RT-PCR and sequencing	ResistancePlus MG (SpeeDx)	In-house 23S rRNA FRET PCR
PCR0195601	Vaginal swab	Positive	Positive	37.60	Positive	ND	ND	Positive	WT	WT	WT
PCR0195727	Vaginal swab	Positive	Positive	29.79	Positive	ND	ND	Positive	WT	WT	WT
PCR0195838	Vaginal swab	Positive	Positive	37.58	Positive	ND	ND	Positive	WT	WT	NA
PCR0195939	Endocervical swab	Positive	Negative	-	Negative	Positive	Positive	Positive	WT	NA	NA
PCR0196076	Vaginal swab	Positive	Positive	31.58	Positive	ND	ND	Positive	WT	WT	WT
PCR0196474	Vaginal swab	Positive	Negative	-	Negative	Positive	Positive	Positive	WT	NA	NA
PCR0196784	Endocervical swab	Positive	Positive	38.90	Positive	ND	ND	Positive	A2059G	23S mutant	NA
PCR0197008	Vaginal swab	Positive	Negative	-	Positive	Negative	Positive	Negative	ND	ND	ND
PCR0197076	Endocervical swab	Positive	Positive	38.70	Positive	ND	ND	Positive	WT	WT	NA
PCR0197222	Endocervical swab	Positive	Positive	36.64	Positive	ND	ND	Positive	WT	WT	WT
PCR0197311	Rectal swab	Positive	Positive	37.29	Positive	ND	ND	Positive	A2059G	WT	NA
PCR0197366	Urine	Positive	Negative	-	Positive	Positive	Positive	Positive	A2059C	WT	NA
PCR0197718	Vaginal swab	Positive	Positive	34.50	Positive	ND	ND	Positive	WT	WT	WT
PCR0198096	Vaginal swab	Positive	Negative	-	Negative	Positive	Positive	Positive	WT	NA	NA
PCR0198903	Vaginal swab	Positive	Positive	36.60	Positive	ND	ND	Positive	WT	WT	WT
PCR0199133	Vaginal swab	Positive	Positive	35.80	Positive	ND	ND	Positive	WT	WT	WT
PCR0199279	Rectal swab	Positive	Positive	32.77	Positive	ND	ND	Positive	WT	WT	WT
PCR0199285	Vaginal swab	Positive	Positive	38.01	Negative	ND	ND	Positive	WT	NA	WT
PCR0199681	Vaginal swab	Positive	Positive	36.9	Positive	ND	ND	Positive	A2059G	23S mutant	A2058/9G
PCR0199683	Vaginal swab	Positive	Negative	-	Negative	Positive	Negative	Negative	ND	ND	ND
PCR0199746	Vaginal swab	Positive	Positive	33.87	Positive	ND	ND	Positive	WT	WT	NA
PCR0199851	Vaginal swab	Positive	Positive	28.00	Positive	ND	ND	Positive	WT	23S mutant	WT
PCR0200196	Endocervical swab	Positive	Negative	-	Negative	Positive	Positive	Positive	WT	NA	NA
PCR0200729	Urine	Positive	Negative	-	Negative	Positive	Positive	Positive	WT	NA	NA
PCR0200963	Vaginal swab	Positive	Negative	-	Negative	Positive	Positive	Positive	WT	NA	NA
PCR0201147	Vaginal swab	Positive	Positive	37.54	Positive	ND	ND	Positive	WT	WT	WT
PCR0201164	Vaginal swab	Positive	Positive	29.31	Positive	ND	ND	Positive	WT	WT	WT
PCR0201165	Vaginal swab	Positive	Negative	-	Positive	Negative	Positive	Negative	ND	ND	ND
PCR0201166	Vaginal swab	Positive	Positive	36.70	Positive	ND	ND	Positive	WT	WT	WT
PCR0201271	Urethral swab	Positive	Negative	-	Negative	Positive	Positive	Positive	WT	NA	NA
PCR0201272	Pharynx	Positive	Negative	-	Negative	Positive	Positive	Positive	WT	NA	NA
PCR0201285	Vaginal swab	Positive	Negative	-	Negative	Positive	Positive	Positive	WT	NA	NA
PCR0201319	Pharynx	Positive	Negative	-	Negative	Positive	Positive	Positive	WT	NA	NA
PCR0201331	Vaginal swab	Positive	Negative	-	Positive	Positive	Negative	Negative	ND	ND	ND
PCR0201766	Vaginal swab	Positive	Negative	-	Negative	Positive	Positive	Positive	WT	NA	NA
PCR0201848	Vaginal swab	Positive	Positive	37.70	Positive	ND	ND	Positive	WT	WT	WT
PCR0201978	Vaginal swab	Positive	Negative	-	Negative	Positive	Positive	Positive	WT	NA	NA
PCR0201986	Vaginal swab	Positive	Negative	-	Negative	Positive	Positive	Positive	WT	NA	NA
PCR0201991	Urethral swab	Positive	Negative	-	Negative	Positive	Positive	Positive	WT	NA	NA
PCR0201992	Urine	Positive	Positive	31.67	Positive	ND	ND	Positive	WT	WT	WT
PCR0202187	Urine	Positive	Negative	-	Negative	Positive	Positive	Positive	WT	NA	NA
PCR0202507	Endocervical swab	Positive	Positive	40.00	Positive	ND	ND	Positive	WT	WT	WT
PCR0202556	Vaginal swab	Positive	Negative	-	Negative	Positive	Positive	Positive	WT	NA	NA
PCR0202956	Vaginal swab	Positive	Negative	-	Negative	Negative	Negative	Negative	ND	ND	ND
PCR0202960	Vaginal swab	Positive	Positive	34.00	Positive	ND	ND	Positive	WT	WT	WT
PCR0203090	Vaginal swab	Positive	Negative	-	Negative	Negative	Negative	Negative	ND	ND	ND
PCR0203092	Vaginal swab	Positive	Positive	34.10	Positive	ND	ND	Positive	WT	WT	WT
PCR0203113	Vaginal swab	Positive	Positive	33.20	Positive	ND	ND	Positive	WT	WT	WT
PCR0203135	Vaginal swab	Positive	Negative	-	Negative	Negative	Positive	Negative	ND	ND	ND
PCR0203152	Vaginal swab	Positive	Positive	36.96	Positive	ND	ND	Positive	WT	WT	WT
PCR0203382	Vaginal swab	Positive	Negative	-	Negative	Negative	Negative	Negative	ND	ND	ND
PCR0203383	Vaginal swab	Positive	Negative	-	Negative	Positive	Positive	Positive	WT	NA	NA
PCR0203438	Endocervical swab	Positive	Positive	32.95	Positive	ND	ND	Positive	WT	WT	WT
PCR0203463	Vaginal swab	Positive	Positive	38.60	Negative	ND	ND	Positive	WT	NA	NA
PCR0203471	Vaginal swab	Positive	Positive	38.30	Positive	ND	ND	Positive	WT	WT	WT
PCR0203656	Vaginal swab	Positive	Positive	34.00	Positive	ND	ND	Positive	WT	WT	WT
PCR0203776	Endocervical swab	Positive	Negative	-	Negative	Positive	Positive	Positive	WT	NA	NA
PCR0203821	Vaginal swab	Positive	Positive	30.50	Positive	ND	ND	Positive	WT	WT	WT
PCR0204025	Endocervical swab	Positive	Positive	36.81	Positive	ND	ND	Positive	WT	WT	WT
PCR0204062	Rectal swab	Positive	Negative	-	Negative	Positive	Positive	Positive	WT	NA	NA
PCR0204099	Vaginal swab	Positive	Negative	-	Negative	Negative	Negative	Negative	ND	ND	ND
PCR0204187	Endocervical swab	Positive	Positive	36.76	Positive	ND	ND	Positive	WT	WT	WT
PCR0204389	Vaginal swab	Positive	Positive	39.00	Positive	ND	ND	Positive	WT	WT	NA
PCR0204480	Endocervical swab	Positive	Negative	-	Negative	Negative	Negative	Negative	ND	ND	ND
PCR0204619	Endocervical swab	Positive	Positive	35.59	Positive	ND	ND	Positive	A2059G	23S mutant	A2058/9G
PCR0204746	Urethral swab	Positive	Positive	38.80	Positive	ND	ND	Positive	WT	WT	WT
PCR0204953	Vaginal swab	Positive	Negative	-	Positive	Positive	Positive	Positive	WT	WT	NA
PCR0205035	Endocervical swab	Positive	Positive	35.70	Positive	ND	ND	Positive	WT	WT	WT
PCR0205151	Endocervical swab	Positive	Negative	-	Negative	Negative	Negative	Negative	ND	ND	ND
PCR0205424	Vaginal swab	Positive	Positive	40.00	Negative	ND	ND	Positive	WT	NA	WT
PCR0205470	Vaginal swab	Positive	Negative	-	Negative	Positive	Positive	Positive	WT	NA	NA
PCR0205772	Vaginal swab	Positive	Positive	34.80	Positive	ND	ND	Positive	WT	WT	WT
PCR0205801	Vaginal swab	Positive	Negative	-	Negative	Positive	Positive	Positive	WT	NA	NA
PCR0205902	Vaginal swab	Positive	Positive	37.20	Positive	ND	ND	Positive	WT	WT	WT
PCR0206051	Vaginal swab	Positive	Positive	32.10	Positive	ND	ND	Positive	A2059C	23S mutant	A2059C
PCR0206221	Vaginal swab	Positive	Negative	-	Negative	Positive	Positive	Positive	WT	NA	NA
PCR0206629	Vaginal swab	Positive	Positive	40.00	Positive	ND	ND	Positive	WT	WT	WT
PCR0206702	Urine	Positive	Positive	29.83	Positive	ND	ND	Positive	WT	WT	NA
PCR0206796	Vaginal swab	Positive	Positive	32.80	Positive	ND	ND	Positive	WT	WT	WT
PCR0206900	Vaginal swab	Positive	Negative	-	Negative	Positive	Positive	Positive	WT	NA	NA
PCR0206929	Vaginal swab	Positive	Positive	34.70	Positive	ND	ND	Positive	WT	WT	WT
PCR0207455	Endocervical swab	Positive	Negative	-	Positive	Positive	Positive	Positive	WT	WT	NA
PCR0207503	Vaginal swab	Positive	Positive	33.58	Positive	ND	ND	Positive	WT	23S mutant	WT
PCR0207XXY	Rectal swab	Positive	Negative	-	Negative	Negative	Negative	Negative	ND	ND	ND
	ND, not determined; NA, not amplified; WT, wild-type; 23S mutant, presence of macrolide resistance-associated mutations; A2058/9G, presence of A2058G or A2059G substitution (E.coli numbering).
